# Supplementary material for: Effects of Creatine Monohydrate Loading on Sleep Metrics, Physical Performance, Cognitive Function, and Recovery in Physically Active Men: A Randomized, Double-Blind, Placebo-Controlled, Crossover Trial
Source: Nutrients. 2025 Dec 7;17(24):3831. doi: 10.3390/nu17243831 (PMC12736258; doi:10.3390/nu17243831)
Supplement: Supplementary file 1 [file nutrients-17-03831-s001.zip]

Archive with 1 entries (1 files):
- nutrients-3881418-supplementary.pdf
